# Supplementary material for: Dirofilaria repens in the Spermatic Cord of a 5-Year-Old Boy: A Rare Pediatric Case in Italy
Source: Trop Med Infect Dis. 2025 Jun 29;10(7):184. doi: 10.3390/tropicalmed10070184 (PMC12299199; doi:10.3390/tropicalmed10070184)
Supplement: Supplementary file 1 [file tropicalmed-10-00184-s001.zip]

Archive with 1 entries (1 files):
- tropicalmed-3693308-supplementary.pdf
